# Supplementary material for: A Fragmentation behavior-guided UHPLC-Q-Orbitrap HRMS method for the quantitative analysis of 26 perfluoroalkyl substances and their alternatives in water
Source: PLoS One. 2025 Nov 3;20(11):e0335264. doi: 10.1371/journal.pone.0335264 (PMC12582490; doi:10.1371/journal.pone.0335264)
Supplement: S1 File — (ZIP) [file pone.0335264.s007.zip]

Archive with 2 entries (1 files):
- minimal data set/
- minimal data set/minimal data set.xlsx
