# Supplementary material for: A Fragmentation behavior-guided UHPLC-Q-Orbitrap HRMS method for the quantitative analysis of 26 perfluoroalkyl substances and their alternatives in water
Source: PLoS One. 2025 Nov 3;20(11):e0335264. doi: 10.1371/journal.pone.0335264 (PMC12582490; doi:10.1371/journal.pone.0335264)
Supplement: S1 File — (ZIP) [file pone.0335264.s007.zip › minimal data set/minimal data set.xlsx]

## Sheet: Quantitative results
No.	PFAS (ng/L)	20240101-1	20240301-1	20240301-2	20240302-1	20240302-2	20240303-1	20240303-2	20240304-1	20240304-2	20240305-1	20240305-2	20240306-1	20240306-2	20240307-1	20240307-2	20240308-1	20240308-2	20240309-1	20240309-2
1	PFBA	1.77459	0	0	0	0	0	0	0	0	22.111	18.7325	10.618	7.12405	9.84844	9.117	0	0	0	0
2	PFPeA	0.756366	0	0.363436	0.781216	0.665056	1.54864	1.86086	0.869131	0.774808	4.9082	4.00872	3.55269	1.42826	4.4268	3.95172	1.05301	0.828648	0.661237	1.20008
3	PFBS	8.83426	5.8164	1.51686	0.504905	0.472369	0.796099	0.944664	0	0	17.1511	19.7547	5.92093	2.37844	11.1214	10.8748	5.54684	5.23787	0.721087	0.727257
4	PFHxA	0.337841	0.677539	0	0.533128	0.791654	1.41194	1.46753	0.699253	1.19126	23.8455	21.9283	5.43112	2.47597	3.30729	3.46437	0.682596	0.729736	0.543983	0.638703
5	PFPeS	0	0	0	0	0	0	0	0	0	0	0	0	0	0	0	0	0	0	0
6	HFPO-DA (GenX)	0	0.386594	0.283498	0.378338	0.674256	0.469144	0.389527	0.425161	0.496341	1.66489	1.43887	0.928995	0.370432	1.05259	1.05965	0.462272	0.40274	0.337443	0
7	FBSA	0	0	0	0	0	0	0	0	0	0.720482	0.491228	0	0	0	0	0	0	0	0
8	PFHpA	0.602726	0.504359	0	0.779565	0.756996	1.86626	1.92271	0.615461	0.739327	6.65564	6.28552	2.33834	1.18556	2.9335	3.04391	0.57408	0.807934	0.729263	1.33838
9	DONA	0	0	0	0	0	0	0	0	0	0	0	0	0	0	0	0	0	0	0
10	PFHxS	0	0	0	0	0	0	0	0	0	4.46291	5.26089	0.659651	0	1.17385	1.12202	0	0	0	0
11	PFOA	1.63413	1.38352	0	2.18195	2.26416	4.53373	4.56743	1.69144	1.93219	23.9016	18.1505	8.26434	3.36469	8.51611	9.40716	2.15932	2.15309	2.08494	1.81175
12	PFHpS	0	0	0	0	0	0	0	0	0	0	0	0	0	0	0	0	0	0	0
13	6:2FTSA	0	0	0	0	0	0	0	0	0	0	11.2039	0	0	1.41428	2.21955	0	0	0	4.55439
14	PFNA	0.268907	0.567673	0	0.662978	0.775093	1.13403	1.08237	0.299424	0.676569	4.6527	3.49307	1.59991	0.725933	1.76204	1.94986	0.879509	0.738098	0.527859	0.529338
15	PFOS	0	0	0	0	0	0.816198	0.707848	0	0	8.80777	7.49894	1.79211	0.726484	4.5785	4.93864	0	0	0	0
16	F-53B (6/2)	0	0	0	0	0	0	0	0	0	0.780309	0.432471	0	0	0	0	0	0	0	0
17	PFNS	0	0	0	0	0	0	0	0	0	0	0	0	0	0	0	0	0	0	0
18	PFDA	0	0.501011	0.299959	0.34298	0.358468	0.560449	0.812123	0.334798	0.48756	2.4795	1.14473	0.885513	0.475369	1.10916	1.47573	0.345011	0.326924	0.335188	0
19	PFDS	0	0	0	0	0	0	0	0	0	0	0	0	0	0	0	0	0	0	0
20	PFUdA	0	0	0	0	0	0.345039	0.374086	0	0	0.791805	0.447575	0.502207	0	0	0.386453	0.40377	0	0	0
21	F-53B （8/2）	0	0	0	0	0	0	0	0	0	0	0	0	0	0	0	0	0	0	0
22	PFDoA	0	0	0	0	0	0	0	0	0	0	0	0	0	0	0	0	0	0	0
23	PFTrDA	0	0	0	0	0	0	0	0	0	0	0	0	0	0	0	0	0	0	0
24	PFTeDA	0	0	0	0	0	0	0	0	0	0	0	0	0	0	0	0	0	0	0
25	PFHxDA	0	0	0	0	0	0	0	0	0	0	0	0	0	0	0	0	0	0	0
26	PFOdA	0	0	0	0	0	0	0	0	0	0	0	0	0	0	0	0	0	0	0
